# Supplementary material for: Biology of an Adventive Population of the Armored Scale Rhizaspidiotus donacis, a Biological Control Agent of Arundo donax in California
Source: Insects. 2021 Jun 29;12(7):588. doi: 10.3390/insects12070588 (PMC8304375; doi:10.3390/insects12070588)
Supplement: Supplementary file 1 [file insects-12-00588-s001.zip]

Archive with 1 entries (1 files):
- insects-1236773-supplementary.pdf
